# Supplementary material for: Assessing biosynthetic potential of agricultural groundwater through metagenomic sequencing: A diverse anammox community dominates nitrate-rich groundwater
Source: PLoS One. 2017 Apr 6;12(4):e0174930. doi: 10.1371/journal.pone.0174930 (PMC5383146; doi:10.1371/journal.pone.0174930)
Supplement: S2 Table — (XLSX) [file pone.0174930.s007.xlsx]

## Sheet: Sheet1
bin ID	top taxonomic call	%contigs w top tax call	runner up taxonomic call	%contigs w runner up tax call	median contig coverage (RPKM)	total bin size (bp)	%GC	longest contig (bp)	# of contigs	# of predicted genes	N50	coding density	distribution of the # of 111 single copy marker genes:	0	1	2	3	4	5+	Completeness	Contamination	Strain heterogeneity
MW6-01	Nitrospira moscoviensis	0.122	Geobacter pickeringii	0.024	11	2561774	0.458998	131194	161	2707	23038	0.894174		15	94	2	0	0	0	86.49	1.8	0
MW6-02	Candidatus Jettenia caeni	0.171	Candidatus Brocadia sinica JPN1	0.164	19.1	2657110	0.423628	41046	331	2798	9989	0.894393		14	93	4	0	0	0	87.39	3.6	50
MW6-03	Candidatus Brocadia sinica JPN1	0.179	Candidatus Jettenia caeni	0.177	3.1	2230970	0.516746	51877	208	2270	14077	0.892522		9	99	3	0	0	0	91.89	2.7	0
MW6-04	Chitinophaga pinensis (strain ATCC 43595 / DSM 2588 / NCIB 11800 / UQM 2034)	0.116	Flavihumibacter sp. ZG627	0.049	4.5	3770623	0.451326	198151	106	3562	56504	0.910534		5	106	0	0	0	0	95.5	0	0
MW6-05	Sediminibacterium sp. OR53	0.172	Flavihumibacter sp. ZG627	0.083	3.6	3802017	0.396793	74756	299	3333	16431	0.890965		12	96	3	0	0	0	89.19	2.7	33.33
MW6-06	Leptonema illini DSM 21528	0.26	Leptospira interrogans	0.036	4.3	5712367	0.586887	94173	413	5397	20386	0.908742		12	98	1	0	0	0	89.19	0.9	0
MW6-07	Pyrinomonas methylaliphatogenes	0.07	Chloracidobacterium thermophilum (strain B)	0.067	10.8	7709548	0.344877	348446	315	6339	69143	0.89281		5	101	3	0	2	0	95.5	8.11	0
MW6-08	marine sediment metagenome	0.066	Candidatus Entotheonella sp. TSY2	0.018	4.1	7190427	0.582246	123483	868	7115	10766	0.834385		8	97	5	1	0	0	92.79	6.31	0
MW6-09	Archangium gephyra	0.039	Brevibacillus parabrevis	0.021	10.1	8304162	0.619682	120147	381	5621	47364	0.895247		7	102	2	0	0	0	93.69	1.8	0
MW6-10	Peregrinibacteria bacterium GW2011_GWF2_33_10	0.483	uncultured bacterium (gcode 4)	0.083	4.65	1401660	0.32691	48785	118	1405	14965	0.91307		18	93	0	0	0	0	83.78	0	0
MW6-12	Thaumarchaeota archaeon SAT1	0.318	Thaumarchaeota archaeon N4	0.229	3.8	1651017	0.404606	75874	93	2040	27817	0.912587		78	31	2	0	0	0	29.73	1.8	0
MW6-13	Candidatus Jettenia caeni	0.222	Candidatus Brocadia sinica JPN1	0.2	3.4	6354704	0.415662	65481	959	6535	8130	0.876599		4	44	32	26	4	1	96.4	90.99	30.2
MW6-14	archaeon GW2011_AR20	0.194	archaeon GW2011_AR18	0.14	2.6	882365	0.386644	20060	135	1103	7647	0.927493		82	29	0	0	0	0	26.13	0	0
MW6-15	unclassified Parcubacteria	0.404	Parcubacteria bacterium GW2011_GWC2_44_17	0.162	2.8	944666	0.438037	22496	157	1073	6793	0.922782		37	73	1	0	0	0	66.67	0.9	0
MW6-17	Uhrbacteria	0.128	uncultured bacterium (gcode 4)	0.069	3	965774	0.498087	38684	119	1049	11020	0.900387		27	83	1	0	0	0	75.68	0.9	0
MW6-18	marine sediment metagenome	0.432	Dehalococcoides mccartyi	0.055	2.3	1662667	0.504877	29959	255	1857	7912	0.887235		21	87	3	0	0	0	81.08	2.7	33.33
MW6-20	Candidatus Entotheonella sp. TSY2	0.192	Candidatus Entotheonella sp. TSY1	0.153	2	4415246	0.591297	23762	1103	5507	3955	0.855716		35	75	1	0	0	0	68.47	0.9	0
MW6-24	Candidatus Saccharibacteria bacterium GW2011_GWC2_44_17	0.324	Candidatus Saccharibacteria bacterium RAAC3_TM7_1	0.157	2.5	799890	0.519196	26089	123	981	7322	0.913026		30	81	0	0	0	0	72.97	0	0
MW6-28	Parcubacteria (Magasanikbacteria) bacterium GW2011_GWA2_56_11	0.342	Magasanikbacteria	0.223	6.4	1069652	0.444122	84451	62	990	29374	0.886744		20	90	1	0	0	0	81.98	0.9	0
MW6-29	Microgenomates (Daviesbacteria) bacterium GW2011_GWA2_38_24	0.235	Bacteria	0.235	2.3	849866	0.415032	24821	155	1034	5762	0.934078		51	57	3	0	0	0	54.05	2.7	0
MW6-32	Bacteria	0.178	Microgenomates	0.105	10.4	856189	0.425265	110492	63	910	21842	0.927041		29	80	2	0	0	0	73.87	1.8	0
MW6-33	Levybacteria	0.117	uncultured bacterium (gcode 4)	0.109	8.3	791063	0.400677	67119	79	881	12405	0.940375		33	77	1	0	0	0	70.27	0.9	0
