# Supplementary material for: Assessing biosynthetic potential of agricultural groundwater through metagenomic sequencing: A diverse anammox community dominates nitrate-rich groundwater
Source: PLoS One. 2017 Apr 6;12(4):e0174930. doi: 10.1371/journal.pone.0174930 (PMC5383146; doi:10.1371/journal.pone.0174930)
Supplement: S5 Table — (XLSX) [file pone.0174930.s010.xlsx]

## Sheet: Sheet1
	phylum (or superphylum)	Speth et al 2016	mw5	mw6	dom
from Speth et al 2016	Planctomycetes	√	√	√	√
	Omnitrophica/OP3	√	√	√	√
	Nitrospira	√	√	√	√
	γ-Proteobacteria	√	√	√	√
	Bacteroidetes	√	√	√	√
	Chloroflexi	√	√	√	√
	Parcubacteria/OD1	√	√	√	√
	Microgenomates/OP11	√	√	√	√
	Acidobacteria	√	√	√	√
	Chlorobi	√	√	-	-
	Armatimonadetes/OP10	√	-	√	-
	WS6	√	-	-	-
present in this study	DPANN archaea	-	√	√	√
	TACK archaea	-	√	√	√
	Euryarchaeota	-	√	√	√
	Tenericutes	-	√	√	√
	Spirochaetes	-	√	√	√
	ß-Proteobacteria	-	√	√	√
	∂-Proteobacteria	-	√	√	√
	Firmicutes	-	√	√	√
	Verrucomicrobia	-	√	√	√
	Gracilibacteria	-	√	√	√
	Cyanobacteria	-	√	√	-
	NC10 (Methylomirabilis)	-	√	-	√
	Actinobacteria	-	√	-	√
