# Supplementary material for: Assessing biosynthetic potential of agricultural groundwater through metagenomic sequencing: A diverse anammox community dominates nitrate-rich groundwater
Source: PLoS One. 2017 Apr 6;12(4):e0174930. doi: 10.1371/journal.pone.0174930 (PMC5383146; doi:10.1371/journal.pone.0174930)
Supplement: S7 Table — (XLSX) [file pone.0174930.s012.xlsx]

## Sheet: Sheet1
Sample MW5	taxonomy	cf_putative	cf_saccharide	cf_fatty_acid	non-ribosomal peptide synthase	bacteriocin	terpene	polyketide synthase	other ketide synthase	butyrolactone	lantipeptide / lassopeptide	arylpolyene	siderophore	unclassified biosynthetic cluster	total	predicted products
mw5_01	DPANN	1	3	0	0	0	0	0	0	0	0	0	0	0	4		229
mw5_02	DPANN	1	5	1	0	0	0	0	0	0	0	0	0	0	7	S-layer_glycan
mw5_03	DPANN	4	4	0	0	0	0	0	0	0	0	0	0	0	8	Proteusin
mw5_04	DPANN	2	3	1	0	0	0	0	0	0	0	0	0	0	6
mw5_06	DPANN	0	4	1	0	0	0	0	0	0	0	0	0	0	5
mw5_09	DPANN	3	7	0	0	0	0	0	0	0	0	0	0	0	10	Alkaloid
mw5_10	DPANN	0	3	0	0	0	0	0	0	0	0	0	0	0	3	S-layer_glycan
mw5_11	DPANN	4	6	0	0	0	0	0	0	0	0	0	0	0	10	S-layer_glycan
mw5_12	DPANN	5	3	0	0	0	0	0	0	0	0	0	0	0	8
mw5_13	OP3	12	12	4	0	0	0	0	0	0	0	0	0	0	28	Stambomycin
mw5_15	Chloroflexi	4	1	1	0	0	0	0	0	0	0	0	0	0	6
mw5_17	Methylomirabilis	5	4	1	0	0	3	type III	0	0	0	0	0	1	14	Avilamycin_A; Saframycin_A; Heme D1
mw5_20	OP3	0	7	0	0	0	0	0	0	0	0	0	0	0	7	Glycopeptidolipid
mw5_23	∂-Proteobacteria	0	0	0	1	1	0	0	0	0	0	0	0	0	2
mw5_24	Cyanobacteria	0	0	0	5	0	0	0	0	0	0	0	0	1	6
mw5_32	CPR	1	4	0	0	0	0	0	0	0	0	0	0	0	5	S-layer_glycan
mw5_33	OP11	0	4	0	0	0	0	0	0	0	0	0	0	0	4	S-layer_glycan
mw5_36	OD1	0	1	0	0	0	0	0	0	0	0	0	0	0	1
mw5_39	OD1	1	2	0	0	0	0	0	0	0	0	0	0	0	3
mw5_40	OD1	1	0	0	0	0	0	0	0	0	0	0	0	0	1
mw5_44	OD1	3	2	1	0	0	0	0	0	0	0	0	0	0	6
mw5_48	OD1	2	3	0	0	0	0	0	0	0	0	0	0	0	5	colanic acid
mw5_50	OD1	1	3	0	0	0	0	0	0	0	0	0	0	0	4	Lipopolysaccharide
mw5_51	OD1	1	2	0	0	0	0	0	0	0	0	0	0	0	3
mw5_52	OD1	0	1	0	0	0	0	0	0	0	0	0	0	0	1
mw5_53	OD1	2	4	0	1	0	0	0	0	0	0	0	0	0	7
mw5_56	OP11	4	12	1	0	0	0	0	0	0	0	0	0	0	17	Exopolysaccharide
mw5_59	Planctomycete	4	7	3	0	0	1	0	0	0	0	0	0	0	15	Ladderane (2)
mw5_63	OP11	2	4	0	0	0	0	0	0	0	0	0	0	0	6	Lipomycin
mw5_70	OP11	4	6	0	0	0	0	0	0	0	0	0	0	0	10	Lipomycin
mw5_74	OP11	1	3	0	0	0	0	0	0	0	0	0	0	0	4
mw5_75	OP11	2	5	0	0	0	0	0	0	0	0	0	0	0	7	Stambomycin
mw5_76	OP11	2	3	1	0	0	0	0	0	0	0	0	0	0	6
Sample MW6	taxonomy	cf_putative	cf_saccharide	cf_fatty_acid	non-ribosomal peptide synthase	bacteriocin	terpene	polyketide synthase	other ketide synthase	butyrolactone	lantipeptide / lassopeptide	arylpolyene	siderophore	unclassified biosynthetic cluster		predicted products
mw6_01	Nitrospirae	4	3	2	0	2	1	1	0	0	0	0	0	0	13		371
mw6_02	Planctomycete	2	7	4	0	1	1	0	0	0	0	0	0	0	15	Ladderane
mw6_03	Planctomycete	3	4	4	0	0	1	0	0	0	0	0	0	0	12	LPS; ladderane (2)
mw6_04	Chlorobi	11	4	2	0	0	1	0	0		lasso (1)	3	0	0	21	colanic acid; flexirubin; S-layer glycan; resorcinol; flexirubin (2); ravidomycin; azinomycin B
mw6_05	Chlorobi	6	3	4	0	0	1	0	0	0	0	0	0	0	14	Carotenoid
mw6_06	Spirochaete	19	6	6	2	1	0	(4) type I (2), II, III	0	1	0	0	0	1	36	Marinopyrrole; LPS
mw6_07	Acidobacteria	23	7	2	1	3	3	type III	0	0	lanti (2)	0	0	2	41	Dkxanthene; Mithramycin
mw6_08	Entotheonella	13	5	6	0	2	0	type II	0	0	0	0	0	1	27	Caprazamycin; Grincamycin
mw6_09	Planctomycete (OM190)	24	5	7	31	3	1	total (18); trans AT (7); type I (10); type III (1)	1	0	lasso (2)	2	0	3	77	AWQC131C; ladderane (2); APE_Vf (2); Pellasoren; anatoxin;
mw6_10	CPR	5	2	0	0	0	0	0	0	0	0	0	0	0	7	polysaccharide; S-layer glycan
mw6_12	TACK	4	0	0	0	0	0	0	0	0	0	0	0	0	4
mw6_13	Planctomycete	12	17	7	0	1	1	0	0	0	lanti (1)	0	0	0	38	ladderane (3); O-antigen
mw6_14	DPANN	1	4	0	0	0	0	0	0	0	0	0	0	0	5	Elaiophylin
mw6_15	OD1	1	4	0	0	0	0	0	0	0	0	0	0	0	5
mw6_17	OD1	1	6	0	0	0	0	0	0	0	0	0	0	0	7
mw6_18	Chloroflexi	7	3	1	0	0	0	0	0	0	0	0	0	0	11
mw6_20	Entotheonella	3	2	2	1	0	1	0	0	0	0	0	0	0	9
mw6_24	TM7	1	0	0	0	0	1	0	0	0	0	0	0	0	2
mw6_28	OD1	1	6	0	0	0	0	0	0	0	0	0	0	0	7
mw6_29	OP11	1	1	0	0	0	0	0	0	0	0	0	0	0	2
mw6_32	OP11	2	9	0	0	0	0	0	0	0	0	0	0	0	11	Stambomycin
mw6_33	OP11	1	5	0	0	0	0	0	0	0	0	0	0	1	7	Exopolysaccharide
Sample DOM	taxonomy	cf_putative	cf_saccharide	cf_fatty_acid	non-ribosomal peptide synthase	bacteriocin	terpene	polyketide synthase	other ketide synthase	butyrolactone	lantipeptide / lassopeptide	arylpolyene	siderophore	unclassified biosynthetic cluster		predicted products
dom_01	Domibacillus	17	3	3	0	2	1	(1) type III	0	0	0	0	1	0	27	Emulsan, Bacillomycin, Exopolysaccharide; O-antigen, S-layer glycan; Bacillomycin; Carotenoid	158
dom_03	Planctomycete	5	3	4	0	2	1	0	0	0	0	0	0	0	15	O & K antigen; Vicenistatin; Ladderane (3)
dom_09	Bacteroidales	2	1	2	0	0	1	0	0	0	0	2	0	1	9	O-antigen; Flexirubin
dom_15	OP3	3	4	2	0	0	0	0	0	0	0	0	0	1	10	UK-68,597
dom_17	OP3	3	7	2	0	0	0	0	0	0	0	0	0	0	12	S-layer glycan
dom_18	OP3	3	2	1	0	0	1	0	0	0	0	0	0	0	7
dom_20	Sphingomonas	29	8	2	0	1	1	(2) Type I, III	0	0	lasso (1)	0	0	0	41	capsular polysaccharide, diutan polysaccharide; Astaxanthin dideoxyglycoside
dom_31	OD1	3	4	0	0	0	0	0	0	0	0	0	0	0	7
dom_34	Bacteroidales	4	1	2	1	0	1	0	0	0	0	2	0	0	11	O & K antigen; Flexirubin
dom_40	Planctomycete	5	10	3	0	0	1	0	0	0	0	0	0	0	19	Exopolysaccharide; Colabomycin, Ladderane
