# Supplementary material for: Assessing biosynthetic potential of agricultural groundwater through metagenomic sequencing: A diverse anammox community dominates nitrate-rich groundwater
Source: PLoS One. 2017 Apr 6;12(4):e0174930. doi: 10.1371/journal.pone.0174930 (PMC5383146; doi:10.1371/journal.pone.0174930)
Supplement: S9 Table — (XLSX) [file pone.0174930.s014.xlsx]

## Sheet: Sheet1
bin ID	top taxonomic call	%contigs w top tax call	runner up taxonomic call	%contigs w runner up tax call	median contig coverage (RPKM)	total bin size
mw6.vizbin2_01	Nitrospira moscoviensis	0.122	Geobacter pickeringii	0.024	11	2.5 MB
mw6.vizbin2_02	Candidatus Jettenia caeni	0.171	Candidatus Brocadia sinica JPN1	0.164	19.1	2.6 MB
mw6.vizbin2_03	Candidatus Brocadia sinica JPN1	0.179	Candidatus Jettenia caeni	0.177	3.1	2.2 MB
mw6.vizbin2_04	Chitinophaga pinensis (strain ATCC 43595 / DSM 2588 / NCIB 11800 / UQM 2034)	0.116	Flavihumibacter sp. ZG627	0.049	4.5	3.7 MB
mw6.vizbin2_05	Sediminibacterium sp. OR53	0.172	Flavihumibacter sp. ZG627	0.083	3.6	3.7 MB
mw6.vizbin2_06	Leptonema illini DSM 21528	0.26	Leptospira interrogans	0.036	4.3	5.5 MB
mw6.vizbin2_07	Pyrinomonas methylaliphatogenes	0.07	Chloracidobacterium thermophilum (strain B)	0.067	10.8	7.4 MB
mw6.vizbin2_08	marine sediment metagenome	0.066	Candidatus Entotheonella sp. TSY2	0.018	4.1	6.9 MB
mw6.vizbin2_09	Archangium gephyra	0.039	Brevibacillus parabrevis	0.021	10.1	8.0 MB
mw6.vizbin2_10	Peregrinibacteria bacterium GW2011_GWF2_33_10	0.483	uncultured bacterium (gcode 4)	0.083	4.65	1.4 MB
mw6.vizbin2_11	archaeon GW2011_AR11	0.248	archaeon GW2011_AR3	0.111	4	4.2 MB
mw6.vizbin2_12	Thaumarchaeota archaeon SAT1	0.318	Thaumarchaeota archaeon N4	0.229	3.8	1.6 MB
mw6.vizbin2_13	Candidatus Jettenia caeni	0.222	Candidatus Brocadia sinica JPN1	0.2	3.4	8.0 MB
mw6.vizbin2_14	archaeon GW2011_AR20	0.194	archaeon GW2011_AR18	0.14	2.6	870 KB
mw6.vizbin2_15	unclassified Parcubacteria	0.404	Parcubacteria bacterium GW2011_GWC2_44_17	0.162	2.8	1.0 MB
mw6.vizbin2_16	Parcubacteria bacterium GW2011_GWA2_45_30	0.156	Parcubacteria	0.119	2.3	470 KB
mw6.vizbin2_17	Uhrbacteria	0.128	uncultured bacterium (gcode 4)	0.069	3	950 KB
mw6.vizbin2_18	marine sediment metagenome	0.432	Dehalococcoides mccartyi	0.055	2.3	1.6 MB
mw6.vizbin2_19	Peregrinibacteria	0.258	Peregrinibacteria bacterium GW2011_GWA2_54_9	0.094	2.1	630 KB
mw6.vizbin2_20	Candidatus Entotheonella sp. TSY2	0.192	Candidatus Entotheonella sp. TSY1	0.153	2	4.3 MB
mw6.vizbin2_21	Opitutus terrae (strain DSM 11246 / PB90-1)	0.178	Opitutaceae bacterium TAV1	0.089	2.1	1.4 MB
mw6.vizbin2_22	Pedosphaera parvula (strain Ellin514)	0.303	Chthoniobacter flavus Ellin428	0.086	1.8	1.3 MB
mw6.vizbin2_23	uncultured prokaryote	0.04	uncultured bacterium (gcode 4)	0.015	1.7	1.2 MB
mw6.vizbin2_24	Candidatus Saccharibacteria bacterium GW2011_GWC2_44_17	0.324	Candidatus Saccharibacteria bacterium RAAC3_TM7_1	0.157	2.5	790 KB
mw6.vizbin2_25	Parcubacteria	0.371	Parcubacteria (Giovannonibacteria) bacterium GW2011_GWA1_44_25	0.156	3.1	600 KB
mw6.vizbin2_26	uncultured bacterium (gcode 4)	0.257	Parcubacteria (Moranbacteria) bacterium GW2011_GWF1_36_78	0.118	3.4	920 KB
mw6.vizbin2_27	Parcubacteria bacterium GW2011_GWA1_49_26	0.175	Parcubacteria bacterium GW2011_GWA2_47_9	0.144	3.8	620 KB
mw6.vizbin2_28	Parcubacteria (Magasanikbacteria) bacterium GW2011_GWA2_56_11	0.342	Magasanikbacteria	0.223	6.4	1.1 MB
mw6.vizbin2_29	Microgenomates (Daviesbacteria) bacterium GW2011_GWA2_38_24	0.235	Bacteria	0.235	2.3	840 KB
mw6.vizbin2_30	Azambacteria	0.261	Parcubacteria (Azambacteria) bacterium GW2011_GWA2_39_10	0.189	2.6	480 KB
mw6.vizbin2_31	Microgenomates (Curtissbacteria) bacterium GW2011_GWA1_40_16	0.162	Microgenomates (Curtissbacteria) bacterium GW2011_GWA1_41_11	0.12	3.2	780 KB
mw6.vizbin2_32	Bacteria	0.178	Microgenomates	0.105	10.4	840 KB
mw6.vizbin2_33	Levybacteria	0.117	uncultured bacterium (gcode 4)	0.109	8.3	780 KB
mw6.vizbin2_34	Bacteria	0.397	Microgenomates (Daviesbacteria) bacterium GW2011_GWA2_40_9	0.051	3.6	2.0 MB
mw6.vizbin2_35	Levybacteria	0.172	Microgenomates (Levybacteria) bacterium GW2011_GWB1_37_8	0.086	11.55	680 KB
