# Supplementary material for: Assessing biosynthetic potential of agricultural groundwater through metagenomic sequencing: A diverse anammox community dominates nitrate-rich groundwater
Source: PLoS One. 2017 Apr 6;12(4):e0174930. doi: 10.1371/journal.pone.0174930 (PMC5383146; doi:10.1371/journal.pone.0174930)
Supplement: S10 Table — (XLSX) [file pone.0174930.s015.xlsx]

## Sheet: Sheet1
bin ID	top taxonomic call	%contigs w top tax call	runner up taxonomic call	%contigs w runner up tax call	median contig coverage (RPKM)	total bin size	notes
dom_vizBin_01	Domibacillus enclensis	0.459	Domibacillus robiginosus	0.151	20.9	4.1 MB
dom_vizBin_02	unclassified Parcubacteria	0.102	Uhrbacteria	0.09	2.1	370 KB
dom_vizBin_03	Candidatus Brocadia sinica JPN1	0.2	Candidatus Jettenia caeni	0.174	3.2	2.4 MB
dom_vizBin_04	archaeon GW2011_AR9	0.255	archaeon GW2011_AR15	0.086	3.2	-
dom_vizBin_06	archaeon GW2011_AR9	0.242	archaeon GW2011_AR3	0.049	2.8	1.6 MB
dom_vizBin_07	archaeon GW2011_AR5	0.558	archaeon GW2011_AR10	0.038	2.4	900 KB
dom_vizBin_08	archaeon GW2011_AR17	0.109	archaeon GW2011_AR20	0.08	2.1	400 KB
dom_vizBin_09	Bacteroidales bacterium CF	0.502	uncultured bacterium (gcode 4)	0.174	4.7	2.1 MB
dom_vizBin_10	archaeon GW2011_AR11	0.282	archaeon GW2011_AR3	0.109	9.7	-
dom_vizBin_11	archaeon GW2011_AR15	0.112	archaeon GW2011_AR11	0.091	2.1	-
dom_vizBin_13	marine sediment metagenome	0.144	Synechococcus phage S-SKS1	0.096	3.9	110 KB
dom_vizBin_14	Chryseobacterium sp. Leaf405	0.146	Riemerella anatipestifer	0.098	2.8	930 KB
dom_vizBin_15	Candidatus Omnitrophus sp. SKK-01	0.162	marine sediment metagenome	0.155	3.3	1.4 MB
dom_vizBin_16	Candidatus Omnitrophus sp. SKK-01	0.185	marine sediment metagenome	0.185	2	230 KB
dom_vizBin_17	marine sediment metagenome	0.267	Candidatus Omnitrophus sp. SKK-01	0.096	4.1	2.1 MB
dom_vizBin_18	marine sediment metagenome	0.136	Candidatus Omnitrophus sp. SKK-01	0.111	2.7	1.1 MB
dom_vizBin_20	Sphingomonas sp. Ag1	0.619	unknown	0.033	8.4	4.7 MB
dom_vizBin_21	Nitrospira moscoviensis	0.736	Nitrospira defluvii	0.165	7.3	7.8 MB
dom_vizBin_22	Acidovorax temperans	0.082	Aquabacterium parvum	0.068	3.5	-
dom_vizBin_23	Aquabacterium parvum	0.25	Aquabacterium sp. NJ1	0.13	3.1	2.9 MB
dom_vizBin_25	Candidatus Methylomirabilis oxyfera	0.087	marine sediment metagenome	0.035	3.7	4.5 MB
dom_vizBin_26	Candidatus Methylomirabilis oxyfera	0.058	marine sediment metagenome	0.04	3.7	2.1 MB
dom_vizBin_27	Nitrospira moscoviensis	0.108	Nitrospira defluvii	0.062	5.5	-
dom_vizBin_31	unclassified Parcubacteria	0.137	Microgenomates bacterium GW2011_GWA2_47_8	0.059	3.1	1.1 MB
dom_vizBin_32	unclassified Microgenomates	0.121	Microgenomates	0.063	2	300 KB
dom_vizBin_33	marine sediment metagenome	0.098	Nitrospira moscoviensis	0.047	6.7	-
dom_vizBin_34	Bacteroidales bacterium CF	0.547	uncultured bacterium (gcode 4)	0.19	5.8	2.0 MB
dom_vizBin_40	Candidatus Jettenia caeni	0.181	Candidatus Brocadia sinica JPN1	0.145	4.4	2.4 MB
