# Supplementary material for: Assessing biosynthetic potential of agricultural groundwater through metagenomic sequencing: A diverse anammox community dominates nitrate-rich groundwater
Source: PLoS One. 2017 Apr 6;12(4):e0174930. doi: 10.1371/journal.pone.0174930 (PMC5383146; doi:10.1371/journal.pone.0174930)
Supplement: S13 Table — (XLSX) [file pone.0174930.s018.xlsx]

## Sheet: Sheet1
pathway	DPANN	OP11	OD1	Methylomirabilis	Omnitrophica	Nitrospira	Brocadiaceae	Chlorobi	Bacteroidales	Nitrospinae
nitrogen metabolism	sparse coverage	sparse coverage	sparse coverage	high coverage	high coverage	high coverage	high coverage	moderate coverage	sparse coverage	high coverage
sulfur metabolism	sparse coverage	assimilitory sulfate reduction	sparse coverage	high coverage	high coverage	high coverage	high coverage	moderate coverage	sparse coverage	high coverage
nucleotide synthesis	high coverage	high coverage	high coverage	high coverage	high coverage	high coverage	high coverage	high coverage	high coverage	high coverage
flagellar assembly	sparse individual coverage; complete as a group	sparse individual coverage; complete as a group	sparse individual coverage; near-complete as a group	sparse coverage	sparse coverage	high coverage	high coverage	high coverage	sparse coverage	high coverage
chemotaxis	moderate coverage	moderate coverage	moderate coverage	sparse coverage	sparse coverage	high coverage	high coverage	moderate coverage	moderate coverage	high coverage
ABC-transporters	phoshate, iron, spermidine, amino acids, saccharides, biotin, sparse others	sparse coverage	phosphate, iron	phosphate, phosphonate, tungstate, molybdate, iron, zinc, heme, LPS, phospholipid, branched chain AA	phosphate, phosphonate, tungstate, cobalt, nickel, iron, lipoprotein, LPS, phospholipid, branched chain AA, biotin	phosphate, tungstate, iron, molybdate, zinc, lipoprotein, LPS, phospholipid, branched chain AA, oligopeptide	phosphate, phosphonate (2), tungstate, cobalt, nickel, iron, heme, lipoprotein, LPS, phospholipid, oligopeptide, mono- & oligosaccharide, amino acid, sulfate (1), spermidine, urea,	phosphate, iron, heme, molybdate, lipoprotein, LPS, phospholipid,amino acids, osmoprotectant	phosphate, tungstate, iron, molybdate, zinc, lipoprotein, LPS, phospholipid, amino acids	phosphate, phosphonate, tungstate, cobalt, nickel, zinc, molybdate, iron, heme, lipoprotein, LPS, phospholipid, oligopeptide, mono- & oligosaccharide, amino acid, spermidine, urea, IP, biotin, alkane sulfonate, nitrate
two-component systems	phoshate, nitrogen, redox	phosphate, twitching	phosphate, nitrate, twitching	phosphate, nitrate, redox	phosphate, nitrate, redox	phosphate, nitrate, redox	phosphate, nitrate, redox	phoshate, nitrogen, twitching, redox, potassium	phosphate, nitrogen	phosphate, nitrate, nitrogen, redox, twitching, C4-dicarboxyrate, copper, potassium, LuxR
terpenoid synthesis	either mevalonate or MEP/DOXP	mevalonate	-	MEP/DOXP	MEP/DOXP	MEP/DOXP	MEP/DOXP	both mevalonate and MEP/DOXP	MEP/DOXP	MEP/DOXP
ATPase	A-type ATPase	F-type ATPase	F-type ATPase	F-type ATPase	F-type ATPase	A-type & F-type	A-type & F-type	F-type ATPase	A-type & F-type	F-type ATPase
secretion systems	secSRP	secSRP	secSRP	II, secSRP, Tat	II, secSRP, Tat	I, II, SecSRP, Tat	II, IV (1), VI (1), SecSRP, Tat	II, IV, VI, SecSRP, Tat,	SecSRP, Tat	I, II, IV, VI, SecSRP, Tat
co-F420 (methane)	one mw6 genome has pathway	-	one mw5 genome has pathway	high coverage	-	-	-	moderate coverage	-	high coverage
B12	users not producers	one genome does partial synthesis; others none	-	sparse coverage	full producer	full producer	full producer	partial synthesis	partial synthesis	full producer
