# Supplementary material for: Assessing biosynthetic potential of agricultural groundwater through metagenomic sequencing: A diverse anammox community dominates nitrate-rich groundwater
Source: PLoS One. 2017 Apr 6;12(4):e0174930. doi: 10.1371/journal.pone.0174930 (PMC5383146; doi:10.1371/journal.pone.0174930)
Supplement: S14 Table — (XLSX) [file pone.0174930.s019.xlsx]

## Sheet: Sheet1
Analyte	Units	MW6 #1	MW6 #2	MW5 #1	DOM #1	DOM #2	LAG #1	LAG #2	UCSF #1	UCSF #2	Method Detection Limit:	Blank Concentration:	Standard Ref as Tested:	Standard Ref Acceptable:	Standard Reference:	Analysis Date:
DOC	mg/L	4	4	19.6	0.7	0.8	127.3	127.7	2	2	0.5	0	43.2	40.4±4.5	DEMAND A	2012-10-11
K (Soluble)	mg/L	1.62	1.58	11.8	4.64	4.61	632.41	629.61	0.38	0.39	0.05	0	36.6	34.6±4.4	PW 34E	2012-10-16
SO4-S(Sol S)	mg/L	15.3	15.3	68.8	2.3	2.3	18	18	1.1	1.1	0.1	0	6.8	6.8±0.4	UCD 006B	2012-10-16
NH4-N	mg/L	<0.05	<0.05	<0.05	<0.05	<0.05	332.81	332.81	0.38	0.38	0.05	0	11.1	10.7±1.6	SIMPLE H	2012-10-08
NO3-N	mg/L	21.54	21.26	105.69	4.3	4.36	0.15	0.17	<0.05	<0.05	0.05	0	20.9	21.9±2.4	SIMPLE H	2012-10-08
pH		8.63	8.64	8.65	8.17	8.17	8.16	8.17	8.09	8.09	0.01	-	6.44	6.45±0.06	UCD 004	2012-10-09
EC	dS/m	0.74	0.74	2.04	0.32	0.32	5.65	5.66	0.07	0.07	0.01	-	0.29	0.29±0.02	UCD 006B	2012-10-09
SAR		0.7	0.7	1.6	1.8	1.8	5.5	5.6	0.7	0.7	0.1	-	2.8	2.8±0.2	UCD 006B	2012-10-16
Ca (Soluble)	mEq/L	3.93	3.87	4.56	0.98	0.98	1.49	1.49	0.23	0.24	0.01	0	0.4	0.40±0.04	UCD 006B	2012-10-16
Mg (Soluble)	mEq/L	2.96	2.95	13.04	0.61	0.61	7.79	7.75	0.07	0.07	0.01	0	0.6	0.58±0.04	UCD 006B	2012-10-16
Na (Soluble)	mEq/L	1.24	1.22	4.74	1.58	1.59	11.96	12.02	0.27	0.28	0.01	0	2	2.00±0.10	UCD 006B	2012-10-16
Cl	mEq/L	0.72	0.71	2.88	0.43	0.43	5.94	5.89	0.13	0.13	0.10	0	0.31	0.32±0.03	UCD 006B	2012-10-10
B (Soluble)	mg/L	0.15	0.14	0.43	0.13	0.13	0.6	0.6	0.03	0.03	0.01	0	0.41	0.40±0.03	UCD 006B	2012-10-16
HCO3	mEq/L	3.1	3.2	4.9	1.9	ISM	46.6	47	0.3	0.3	0.1	0.1	1.9	2.0±0.2	UCD 006B	2012-10-11
CO3	mEq/L	1	0.9	1.7	0.1	ISM	<0.1	<0.1	<0.1	<0.1	0.1	0	-	-	-	2012-10-11
Zn (Soluble)	mg/L	<0.005	<0.005	<0.005	<0.005	<0.005	0.033	0.033	<0.005	<0.005	0.005	0	0.5	0.50±0.05	0.5 mg/L	2012-10-16
Cu (Soluble)	mg/L	<0.010	<0.010	0.016	<0.010	<0.010	0.251	0.25	0.092	0.099	0.010	0	0.49	0.50±0.05	0.5 mg/L	2012-10-16
Mn (Soluble)	mg/L	0.117	0.12	0.53	0.073	0.073	0.01	0.01	<0.005	<0.005	0.005	0	0.5	0.50±0.05	0.5 mg/L	2012-10-16
Fe (Soluble)	mg/L	<0.010	<0.010	<0.010	<0.010	<0.010	0.718	0.719	<0.010	<0.010	0.010	0	0.49	0.50±0.05	0.5 mg/L	2012-10-16
Cd (Soluble)	mg/L	<0.005	<0.005	<0.005	<0.005	<0.005	<0.005	<0.005	<0.005	<0.005	0.005	0	0.498	0.50±0.050	0.5 mg/L	2012-10-16
Cr (Soluble)	mg/L	<0.005	<0.005	<0.005	<0.005	<0.005	<0.005	<0.005	<0.005	<0.005	0.005	0	0.498	0.50±0.050	0.5 mg/L	2012-10-16
Pb (Soluble)	mg/L	0.012	0.013	0.012	0.012	0.012	0.017	0.016	<0.010	<0.010	0.010	0	0.495	0.50±0.050	0.5 mg/L	2012-10-16
Ni (Soluble)	mg/L	<0.005	<0.005	<0.005	<0.005	<0.005	0.009	0.009	<0.005	<0.005	0.005	0	0.489	0.50±0.050	0.5 mg/L	2012-10-16
NOTE: ISM indicates Insufficient Sample Material
