# Supplementary material for: Assessing biosynthetic potential of agricultural groundwater through metagenomic sequencing: A diverse anammox community dominates nitrate-rich groundwater
Source: PLoS One. 2017 Apr 6;12(4):e0174930. doi: 10.1371/journal.pone.0174930 (PMC5383146; doi:10.1371/journal.pone.0174930)
Supplement: S15 Table — (XLSX) [file pone.0174930.s020.xlsx]

## Sheet: Sheet1
Total Element Concentration in nanograms/ml (ppb).
Sample:	MW-6 (W012-1)	MW-5 (W012-2)	Domestic (W012-3)	SF municipal (W013-2)	Lagoon (W013-1)	QC's All 100PPB; B,Br 50ppb	Calculated NIST 1643E	Known NIST 1643E
B	126.6	353.4	113.6	25.32	552.8	50.37	na	na
Br	84.56	216.4	51.8	0	326.5	47.67	na	na
Li	7.828	8.396	5.061	1.147	11.96	95.06	18.19	17.4+-1.7
Be	0	0	0	0.025455	0.025455	95.0175	13.5845	13.98+-0.17
Na	26121.6	89631.6	31251.6	6021.59	228152	101.758	20441.6	20740+-260
Mg	35233.8	127564	7340.81	867.81	80433.8	111.381	8995.81	8037+-98
Al	209.18	0	0	2.91	0	116.018	na	na
K	1473.12	10517.1	4239.12	401.516	592987	98.5816	2083.12	2034+-29
Ca	85865.1	117055	19545.1	4719.12	37565.1	na	35865.1	32300+-1100
V	30.59	37.42	26.84	0.15	2.145	94.42	38.12	37.86+-0.59
Cr	0.32175	0.10725	0.02145	0	1.00825	95.2064	21.5742	20.40+-0.24
Mn	114.197	488.297	65.4174	0.65927	8.54337	93.6397	39.7374	38.97+-0.45
Fe	15.06	13.38	0	1.189	663.9	97.65	153.3	98.1+-1.4
Co	0.513	3.16	0	0	15.81	95.65	27.32	27.06+-0.32
Ni	2.80407	4.46206	0	0.148565	9.90606	96.3743	61.7031	62.41+-0.69
Cu	3.54615	26.5951	0.525545	69.8451	235.215	96.5915	23.7651	22.76+-0.31
Zn	8.41745	7.11345	8.75145	8.89645	32.6454	94.6585	86.6755	78.5+-2.2
Ga	0.051325	0.153965	0.021995	0	0	93.1893	1.09266	na
As	3.18632	9.88132	15.4353	0.278915	4.88931	95.3285	60.4453	60.45+-0.72
Se	0	5.6125	0	0	0	97.5682	16.8425	11.97+-0.14
Rb	0.68098	0.63438	1.08818	0.64598	458.994	92.1994	13.4642	14.14+-0.18
Sr	867.583	2385.98	222.283	33.8729	321.383	92.4883	331.383	323.1+-3.6
Ag	0	0	0	0	0	93.31	1.214	1.062+-0.075
Cd	0	0	0	0	0	93.43	6.473	6.568+-0.073
Cs	0.171455	0.145855	0.048615	0.207255	1.20486	92.3472	0.309555	na
Ba	64.63	469.7	82.2	8.159	21.68	91.85	534	544.2+-5.8
Tl	0	0.1403	0	0	0.2736	90.84	6.733	7.445+-0.096
Pb	0.04588	0.08394	0	0.04141	0.36594	89.6779	18.4087	19.63+-0.21
U	8.96119	54.8432	1.56019	0.176186	0.207286	87.9993	0.191686	na
